# Supplementary material for: Revisiting synthetic lethality of Gcn5-related N-acetyltransferase (GNAT) family mutations in Haloferax volcanii
Source: Microbiol Spectr. 2025 Jul 2;13(8):e01229-25. doi: 10.1128/spectrum.01229-25 (PMC12323606; doi:10.1128/spectrum.01229-25)
Supplement: Data Set 1 — DNA sequence comparison of the elp3 pat2 mutant and parent strains to the H. volcanii DS2 reference genome. [file spectrum.01229-25-s0001.xlsx]

## Sheet: Dataset S1a
Dataset S1a. DNA sequence variant calls based on the reference H. volcanii DS2 genome sequence NCBI accession NC_013967.1.
H1207 Δpat2Δelp3					H1207 (parent strain)
position	mutation	annotation	gene	description	position	mutation	annotation	gene	description
31720	C→T	P200P (CCC→CCT)	HVO_RS04855 →	sulfite exporter TauE/SafE family protein	31720	C→T	P200P (CCC→CCT)	HVO_RS04855 →	sulfite exporter TauE/SafE family protein
301694	575 bp→ATCC		[pyrE]	[pyrE]	301694	575 bp→ATCC		[pyrE]	[pyrE]
608154	876 bp→6 bp	coding (49‑924/1005 nt)	HVO_RS07975 →	restriction endonuclease	608154	876 bp→6 bp	coding (49‑924/1005 nt)	HVO_RS07975 →	restriction endonuclease
638948	Δ1 bp	pseudogene (322/812 nt)	HVO_RS08125 ←	shikimate dehydrogenase	638948	Δ1 bp	pseudogene (322/812 nt)	HVO_RS08125 ←	shikimate dehydrogenase
639012	Δ1 bp	pseudogene (258/812 nt)	HVO_RS08125 ←	shikimate dehydrogenase	639012	Δ1 bp	pseudogene (258/812 nt)	HVO_RS08125 ←	shikimate dehydrogenase
851228	+G	coding (300/477 nt)	HVO_RS09190 ←	universal stress protein	851228	+G	coding (300/477 nt)	HVO_RS09190 ←	universal stress protein
851237	Δ1 bp	coding (291/477 nt)	HVO_RS09190 ←	universal stress protein	851237	Δ1 bp	coding (291/477 nt)	HVO_RS09190 ←	universal stress protein
936951	Δ1 bp	intergenic (‑140/+29)	tatAo ← / ← HVO_RS09635	Sec‑independent protein translocase protein TatAo/SDR family oxidoreductase	936951	Δ1 bp	intergenic (‑140/+29)	tatAo ← / ← HVO_RS09635	Sec‑independent protein translocase protein TatAo/SDR family oxidoreductase
985862	G→T	S162Y (TCC→TAC)	HVO_RS09885 ←	hypothetical protein	985862	G→T	S162Y (TCC→TAC)	HVO_RS09885 ←	hypothetical protein
1581961	C→A	intergenic (+110/‑20)	HVO_RS12930 → / → HVO_RS12935	glycoside hydrolase family 15 protein/SRPBCC family protein	1581961	C→A	intergenic (+110/‑20)	HVO_RS12930 → / → HVO_RS12935	glycoside hydrolase family 15 protein/SRPBCC family protein
1683261	Δ534 bp	coding (1‑534/555 nt)	HVO_RS13445 →	GNAT family N‑acetyltransferase
1697788	+C	pseudogene (391/1158 nt)	HVO_RS20195 ←	ISH3‑like element ISHvo20 family transposase
1697869	+A	pseudogene (310/1158 nt)	HVO_RS20195 ←	ISH3‑like element ISHvo20 family transposase
1697871	+TGCTCAG	pseudogene (308/1158 nt)	HVO_RS20195 ←	ISH3‑like element ISHvo20 family transposase
1729612	G→A	A80V (GCG→GTG)	HVO_RS13685 ←	hypothetical protein	1729612	G→A	A80V (GCG→GTG)	HVO_RS13685 ←	hypothetical protein
1729698	C→T	A51A (GCG→GCA)	HVO_RS13685 ←	hypothetical protein	1729698	C→T	A51A (GCG→GCA)	HVO_RS13685 ←	hypothetical protein
1733550	Δ1 bp	intergenic (‑164/‑275)	HVO_RS13710 ← / → HVO_RS13715	tRNA‑Gly/NAD+ synthase	1733550	Δ1 bp	intergenic (‑164/‑275)	HVO_RS13710 ← / → HVO_RS13715	tRNA‑Gly/NAD+ synthase
2410564	A→G	L80P (CTT→CCT)	HVO_RS16995 ←	50S ribosomal protein L32e	2410564	A→G	L80P (CTT→CCT)	HVO_RS16995 ←	50S ribosomal protein L32e
2726318	Δ1,653 bp	coding (7‑1659/1659 nt)	HVO_RS18670 ←	tRNA uridine(34) 5‑carboxymethylaminomethyl modification radical SAM/GNAT enzyme Elp3
*blue, ∆pat2; green, ∆elp3; orange, addtional DNA sequence variants between the Δpat2Δelp3 mutant and H1207 parent strain.

## Sheet: Dataset S1b
Dataset S1b. Unassigned new junctions based on comparision to reference H. volcanii DS2 genome sequence NCBI accession NC_013967.1.
H1207 Δpat2Δelp3										H1207 (parent strain)
seq id	position	reads (cov)	reads (cov)	score	skew	freq	annotation	gene	product	seq id	position	reads (cov)	reads (cov)	score	skew	freq	annotation	gene	product
NC_013967	= 121295	51 (0.380)	61 (0.500)	31/264	1.5	0.563	noncoding (73/74 nt)	HVO_RS05325	tRNA‑Arg	NC_013967	= 121295	45 (0.360)	40 (0.350)	29/264	1.6	0.472	noncoding (73/74 nt)	HVO_RS05325	tRNA‑Arg
NC_013967	121367 =	49 (0.400)					intergenic (+71/‑343)	HVO_RS05325/HVO_RS05330	tRNA‑Arg/hypothetical protein	NC_013967	121367 =	49 (0.430)					intergenic (+71/‑343)	HVO_RS05325/HVO_RS05330	tRNA‑Arg/hypothetical protein
NC_013967	= 838034	137 (1.010)	45 (0.520) +53 bp	27/188	0.8	0.5	intergenic (+13/‑387)	HVO_RS09120/HVO_RS09125	IS4‑like element ISHvo11 family transposase/hypothetical protein	NC_013967	= 838034	130 (1.030)	41 (0.510) +53 bp	19/188	1.6	0.491	intergenic (+13/‑387)	HVO_RS09120/HVO_RS09125	IS4‑like element ISHvo11 family transposase/hypothetical protein
NC_013967	1697872 =	4 (0.030)					pseudogene (307/1158 nt)	HVO_RS20195	ISH3‑like element ISHvo20 family transposase	NC_013967	1697872 =	3 (0.020)					pseudogene (307/1158 nt)	HVO_RS20195	ISH3‑like element ISHvo20 family transposase
NC_013967	1048617 =	112 (0.830)	60 (0.800) +66 bp	15/162	2	0.468	noncoding (59/72 nt)	HVO_RS10225	tRNA‑Ala	NC_013967	1048754 =	96 (0.760)	36 (0.320)	13/260	4.7	0.28	intergenic (+124/‑436)	HVO_RS10225/tnpA	tRNA‑Ala/IS200/IS605‑like element ISHal1 family transposase
NC_013967	= 1049050	136 (1.000)					intergenic (+420/‑140)	HVO_RS10225/tnpA	tRNA‑Ala/IS200/IS605‑like element ISHal1 family transposase	NC_013967	= 1049024	100 (0.900)					intergenic (+394/‑166)	HVO_RS10225/tnpA	tRNA‑Ala/IS200/IS605‑like element ISHal1 family transposase
										NC_013967	= 838034	130 (1.030)	72 (0.570)	24/294	2.8	0.356	intergenic (+13/‑387)	HVO_RS09120/HVO_RS09125	IS4‑like element ISHvo11 family transposase/hypothetical protein
										NC_013967	= 2196455	NA (NA)					coding (360/1167 nt)	HVO_RS15925	ISH3 family transposase
NC_013967	= 1323177	162 (1.200)	65 (0.760) +54 bp	15/186	2.6	0.41	coding (809/1287 nt)	gdhB	glutamate dehydrogenase GdhB	NC_013967	= 1323177	147 (1.170)	48 (0.600) +54 bp	17/186	2	0.368	coding (809/1287 nt)	gdhB	glutamate dehydrogenase GdhB
NC_013967	1323232 =	134 (0.990)					coding (864/1287 nt)	gdhB	glutamate dehydrogenase GdhB	NC_013967	1323232 =	114 (0.900)					coding (864/1287 nt)	gdhB	glutamate dehydrogenase GdhB
NC_013967	= 1382978	120 (0.890)	182 (1.380) +GGGG	40/286	0.9	0.6	intergenic (+5/‑53)	HVO_RS20565/HVO_RS12020	IS4 family transposase/ISH3 family transposase	NC_013967	1384389 =	129 (1.020)	174 (1.420) +CCCC	36/286	1.1	0.575	pseudogene (4/1081 nt)	HVO_RS12025	IS4 family transposase
NC_013967	1384389 =	129 (0.950)					pseudogene (4/1081 nt)	HVO_RS12025	IS4 family transposase	NC_013967	2650133 =	136 (1.080)					pseudogene (266/270 nt)	HVO_RS20645	IS4 family transposase
NC_013967	1694480 =	NA (NA)	121 (1.110) +29 bp	39/236	0.5	0.45	intergenic (+1541/‑80)	HVO_RS13505/HVO_RS13510	tRNA‑Arg/IS4‑like element ISHvo11 family transposase	NC_013967	1694480 =	NA (NA)	129 (1.270) +29 bp	41/236	0.3	0.5	intergenic (+1541/‑80)	HVO_RS13505/HVO_RS13510	tRNA‑Arg/IS4‑like element ISHvo11 family transposase
NC_013967	= 1698228	184 (1.360)					intergenic (‑50/‑296)	HVO_RS20195/HVO_RS13530	ISH3‑like element ISHvo20 family transposase/HNH endonuclease family protein	NC_013967	= 1698228	161 (1.280)					intergenic (‑50/‑296)	HVO_RS20195/HVO_RS13530	ISH3‑like element ISHvo20 family transposase/HNH endonuclease family protein
NC_013967	1694481 =	NA (NA)	157 (1.170)	57/292	0.2	NA	intergenic (+1542/‑79)	HVO_RS13505/HVO_RS13510	tRNA‑Arg/IS4‑like element ISHvo11 family transposase	NC_013967	1694481 =	NA (NA)	131 (1.050)	55/292	0.2	NA	intergenic (+1542/‑79)	HVO_RS13505/HVO_RS13510	tRNA‑Arg/IS4‑like element ISHvo11 family transposase
NC_013967	= 1705112	NA (NA)					coding (430/1170 nt)	HVO_RS13560	ISH3 family transposase	NC_013967	= 1705112	NA (NA)					coding (430/1170 nt)	HVO_RS13560	ISH3 family transposase
										NC_013967	1697872 =	3 (0.020)	201 (2.250) +43 bp	54/208	0	0.817	pseudogene (307/1158 nt)	HVO_RS20195	ISH3‑like element ISHvo20 family transposase
										NC_013967	= 1897792	124 (0.980)					intergenic (‑1/‑80)	HVO_RS14565/HVO_RS14570	ISH3‑like element ISHvo20 family transposase/IS4‑like element ISHvo11 family transposase
NC_013967	= 1706019	NA (NA)	223 (1.650)	60/294	0.2	NA	intergenic (+167/‑106)	HVO_RS13560/HVO_RS13565	ISH3 family transposase/tRNA‑Lys	NC_013967	= 1706019	NA (NA)	228 (1.810)	63/294	0.1	NA	intergenic (+167/‑106)	HVO_RS13560/HVO_RS13565	ISH3 family transposase/tRNA‑Lys
NC_013967	2196048 =	NA (NA)					intergenic (+60/‑48)	HVO_RS15920/HVO_RS15925	putative sulfate/molybdate transporter/ISH3 family transposase	NC_013967	2196048 =	NA (NA)					intergenic (+60/‑48)	HVO_RS15920/HVO_RS15925	putative sulfate/molybdate transporter/ISH3 family transposase
NC_013967	1733436 =	83 (0.610)	47 (0.370)	29/276	1.9	0.32	intergenic (‑50/‑389)	HVO_RS13710/HVO_RS13715	tRNA‑Gly/NAD+ synthase	NC_013967	1733436 =	83 (0.660)	45 (0.380)	20/276	3.2	0.323	intergenic (‑50/‑389)	HVO_RS13710/HVO_RS13715	tRNA‑Gly/NAD+ synthase
NC_013967	= 1733652	122 (0.960)					intergenic (‑266/‑173)	HVO_RS13710/HVO_RS13715	tRNA‑Gly/NAD+ synthase	NC_013967	= 1733652	111 (0.940)					intergenic (‑266/‑173)	HVO_RS13710/HVO_RS13715	tRNA‑Gly/NAD+ synthase
NC_013967	= 2651938	49 (0.360)	99 (0.740)	24/292	3	0.67	coding (13/1170 nt)	HVO_RS18335	ISH3 family transposase	NC_013967	= 2651938	55 (0.440)	67 (0.540)	25/292	2.6	0.551	coding (13/1170 nt)	HVO_RS18335	ISH3 family transposase
NC_013967	2664690 =	NA (NA)					intergenic (‑357/+12)	HVO_RS18380/HVO_RS18385	site‑specific integrase/IS4‑like element ISHvo12 family transposase	NC_013967	2664690 =	NA (NA)					intergenic (‑357/+12)	HVO_RS18380/HVO_RS18385	site‑specific integrase/IS4‑like element ISHvo12 family transposase
*orange, unassigned new junctions that differ between the Δpat2Δelp3 mutant (left) and H1207 parent strain (right).

## Sheet: Dataset S1c
Dataset S1c. Unassigned missing coverage based on comparision to the reference H. volcanii DS2 genome sequence NCBI accession NC_013967.1.
Strain	seq id	start	end	size	←reads	reads→	gene	description
H1207 Δpat2Δelp3	NC_013967	177470	177938	469	61 [60]	[48] 64	larB	nickel pincer cofactor biosynthesis protein LarB
H1207 Δpat2Δelp3	NC_013967	520126	522252	2127	62 [52]	[50] 62	[HVO_RS07520]–[HVO_RS07535]	[HVO_RS07520],cbiB,cobS,[HVO_RS07535]
H1207 Δpat2Δelp3	NC_013967	586831	587318	488	62 [56]	[60] 61	HVO_RS07860	hypothetical protein
H1207	NC_013967	586897	587319	423	56 [53]	[53] 55	HVO_RS07860	hypothetical protein
H1207 Δpat2Δelp3	NC_013967	594429	594965	537	61 [57]	[57] 64	HVO_RS07905	2‑oxo acid dehydrogenase subunit E2
H1207 Δpat2Δelp3	NC_013967	670552	671919	1368	61 [59]	[59] 62	HVO_RS08295	hypothetical protein
H1207 Δpat2Δelp3	NC_013967	734953	735380	428	61 [59]	[60] 61	HVO_RS08610	MarR family transcriptional regulator
H1207 Δpat2Δelp3	NC_013967	805740	806540	801	63 [60]	[60] 61	[HVO_RS08960]–[HVO_RS08965]	[HVO_RS08960],[HVO_RS08965]
H1207 Δpat2Δelp3	NC_013967	865473	865862	390	61 [60]	[59] 65	[HVO_RS09275]–[HVO_RS09280]	[HVO_RS09275],[HVO_RS09280]
H1207 Δpat2Δelp3	NC_013967	942199	942508	310	62 [60]	[60] 62	HVO_RS09660	type II secretion system F family protein
H1207 Δpat2Δelp3	NC_013967	1332336	1333212	877	61 [57]	[59] 62	menC	o‑succinylbenzoate synthase
H1207	NC_013967	1727872	1729453	1582	55 [52]	[54] 56	HVO_RS13680	HVO_RS13680
H1207 Δpat2Δelp3	NC_013967	1727892	1729451	1560	63 [55]	[60] 63	HVO_RS13680	HVO_RS13680
H1207	NC_013967	2040321	2040910	590	59 [50]	[54] 57	[HVO_RS15135]–[HVO_RS15140]	[HVO_RS15135],[HVO_RS15140]
H1207 Δpat2Δelp3	NC_013967	2068243	2069196	954	61 [60]	[59] 61	HVO_RS15285–[cofG]	HVO_RS15285,[cofG]
H1207	NC_013967	2068252	2068724	473	55 [52]	[53] 56	[HVO_RS15285]	[HVO_RS15285]
H1207 Δpat2Δelp3	NC_013967	2177705	2178107	403	63 [60]	[58] 62	HVO_RS15820	hypothetical protein
H1207 Δpat2Δelp3	NC_013967	2259674	2259951	278	62 [60]	[60] 62	HVO_RS16200	Ig‑like domain‑containing protein
H1207	NC_013967	2467421	2467929	509	58 [54]	[53] 60	HVO_RS17340	cation:proton antiporter regulatory subunit
H1207 Δpat2Δelp3	NC_013967	2467471	2467931	461	61 [59]	[57] 61	HVO_RS17340	cation:proton antiporter regulatory subunit
*grey, unassigned missing coverage that is comparable between the Δpat2Δelp3 mutant and parent strain (H1207).

## Sheet: Dataset S1d
Dataset S1d. Whole genome DNA sequencing statistics of this study.
Sample Name	Total Read Pairs	Total Reads (R1 + R2)	Total bp > Q30	% bp > Q30	R1 md5sum	R2 md5sum				Coverage
H1207	1775485	3550970	494828563	94.11	3f9325c0ea6074259c4e6525974ab44e	d0bc7dfd1f77bc878951f8c2e6c83fdf				374.081
pat2elp3	1920422	3840844	531410557	93.357	5173e4a685d598d236c4eceaaef94297	04e3cfd9eb1f934ce44c91af8cd25808				404.618
